# Supplementary material for: A report of 12 cases of congenital hepatic hemangioma and literature review
Source: Front Pediatr. 2025 Apr 28;13:1453019. doi: 10.3389/fped.2025.1453019 (PMC12066750; doi:10.3389/fped.2025.1453019)
Supplement: Supplementary file 1 [file Datasheet1.xlsx]

## Sheet: 新生儿
Case	Sex	Gestational age	Birth weight (g)	The first discovery time	PLT	PT	APTT	FIB	Lesion size at birth on ultrasound (mm)	US	CT or MRI	Cardiac US	Other sites of hemangioma	AFP	therapeutic method	Actual postoperative size (mm)	Pathology results	Prognosis
1	female	38w+3	3400	4 weeks before delivery	174	14.7	41.3	2.57	70*68mm	There was a 7.0×6.8cm mixed echo region in the left lobe of liver with clear boundary, indicating possible hemangioma	Large flaked low-density shadows were seen in the left lobe of the liver, centripetal enhancement and tortuous thickening of the vascular shadow, in which nodular calcification can be seen	PDA, pulmonary hypertension	No	1599	Surgical excision	100*100*90	Hepatic congenital hemangioma	Fine
2	female	38w+6	3810	6 weeks before delivery	586	13.7	41.6	3.12	33*25mm	There was a 3.3×2.5cm mixed echo region in the left lobe of liver with clear boundary, indicating possible hemangioma	Large flaked low-density shadows were seen in the left lobe of the liver, with poorly defined borders and a maximum cross-section size of about 3.0×2.6cm, which significantly enhanced the focus and resulted in middle hepatic venous drainage	Normal	No	37804	Surgical excision	60*30*20	Hepatic congenital hemangioma	Fine
3	female	38w+1	3000	1 day before delivery	376	12.7	51.8	3.33	45*40mm	There was a 4.5×4.0cm mixed echo region in the left lobe of liver with clear boundary, indicating possible hemangioma	MRI revealed neoplastic lesions in the right lobe of liver with a size of 3.8*3.5*5.1cm, which was considered as a possible hemendothelioma	Normal	No	11063	Surgical excision	90*90*80	Hepatic congenital hemangioma	Fine
4	male	38w+5	3900	4 days before delivery	391	13.4	51.7	2.84	52*33mm	Intrahepatic parenchymatous lesions (52mm*33mm)	Large flaky low-density shadows were observed in the right lobe of liver, and the enhanced scan showed progressive enhancement, with a size of about 56×37mm, and hemangioma was possible	Normal	No	28912	Surgical excision	60*50*25	Hepatic congenital hemangioma	Fine
5	female	38w+2	2950	2 days before delivery	336	12.5	37.5	3.9	71*52*80mm	A huge 7.1×5.2×8.0cm mixed echo region was observed in the left lobe of liver, with the lower boundary near the umbilicus and the boundary was unclear,indicating possible hemangioma.	A large and obviously enhanced mass was seen in the left outer lobe of the liver, showing progressive enhancement, with a larger cross-section of about 58mm×83mm×94mm, and hemangioma was possible	Normal	No	4150	Surgical excision	80*70*30	Hepatic congenital hemangioma	Fine
6	male	40w+1	2690	2 days before delivery	251	13.9	46.1	5.51	58*38mm	There was a 5.8×3.8cm mixed echo region in the left lobe of liver with clear boundary, indicating possible hemangioma	In MRI, there was a mass of T2 signal shadow of equal T1 length between the liver and stomach, and DWI showed a high signal shadow with clear boundaries, and the size was about 4cm×3cm×4cm	PDA	No	46913	Surgical excision	40*40*30	Hepatic congenital hemangioma	Fine
7	male	39w	3750	1 week before delivery	334	14.1	49.3	2.04	53*49mm	There was a 5.3×4.9cm hyperechoic area in the right lobe of liver with poorly defined boundaries and calcification,suspected hemangioma.	Null	Normal	No	38389	Surgical excision	70*60*50	Hepatic congenital hemangioma	Fine
8	male	38w	3470	5 days before delivery	207	11.6	44.6	2.87	62*41mm	A high echo area of 6.2×4.1cm was observed in the right lobe of liver, with clear boundary and uneven internal echo, indicating possible hemangioma	The mass of the right lobe of the liver, about 44×37mm, had uneven internal density, with multiple nodules and slightly high density,and hemangioma was possible	Normal	No	59169	Surgical excision	70*50*30	Hepatic congenital hemangioma	Fine
9	female	38w	3200	4 days before delivery	482	10.2	49.8	2.88	20*19mm	A slightly lower echo area of 2.0×1.9cm was observed in the right posterior lobe of liver, with poorly defined boundaries and uneven internal echo, suspected hemangioma.	In the right posterior lobe of the liver, a circular, slightly low-density nodule was found, the size was about 21*14mm, the boundary was not clear, and hemangioma was possible	Normal	No	60500	Propranolol			Gradually shrank and disappeared
10	male	39w	2650	1 week before delivery	374	Null	Null	Null	31*18mm	There was a 3.1×1.8cm echo zone in the right posterior lobe of liver with clear boundary and uneven internal echo, indicating possible hemangioma	Null	Normal	No	Null	Propranolol			Gradually shrank and disappeared
11	female	38w+5	3200	3 days before delivery	242	14.2	40.8	2.87	51*34mm	ntrahepatic heterogeneous lesions with honeycomb dilatation of blood vessels and abnormal blood flow signals (vascular malformation with arteriovenous fistula and portohepatic venous fistula) showed a range of 5.1×3.4cm in the right lobe	Null	Normal	Skin of head and upper abdomen	Null	Propranolol			Gradually shrank and disappeared
12	female	37w+4	2600	14 weeks before delivery	92	15.5	64.6	0.78	75*61mm	There was a 7.5×6.1cm echoless area in the left lobe of liver with clear boundary and enhanced echo in the rear, indicating that hemangioma combined with arteriovenous fistula was possible.	Null	PDA，pulmonary hypertension, Right heart enlargement, right heart failure	Right outer corner of eye, left hypothenar, left abdomen, left groin, left back and right lower extremity skin	Null	Percutaneous embolization of hepatic hemangioma			Dead
